# Supplementary material for: MeGLYI-13, a Glyoxalase I Gene in Cassava, Enhances the Tolerance of Yeast and Arabidopsis to Zinc and Copper Stresses
Source: Plants (Basel). 2023 Sep 25;12(19):3375. doi: 10.3390/plants12193375 (PMC10574700; doi:10.3390/plants12193375)
Supplement: Supplementary file 1 [file plants-12-03375-s001.zip]

Archive with 2 entries (2 files):
- Figure S.pdf
- Tables.xlsx
