# Supplementary material for: MeGLYI-13, a Glyoxalase I Gene in Cassava, Enhances the Tolerance of Yeast and Arabidopsis to Zinc and Copper Stresses
Source: Plants (Basel). 2023 Sep 25;12(19):3375. doi: 10.3390/plants12193375 (PMC10574700; doi:10.3390/plants12193375)
Supplement: Supplementary file 1 [file plants-12-03375-s001.zip › Tables.xlsx]

## Sheet: Sheet1
Table S1 Sequence of Primers
MeGLYI-13 F	GCTAGGGCTTCTCTGCTCTG
MeGLYI-13 R	TCCCACAATCTGACACCTGC
MeGLYI-13 ty F	GATACATATGCCCGTCGACACTAGTATGGCTCAGCAGGAAGTCCAGAACGGC
MeGLYI-13 ty R	GCTCACCATGGATCCGGTACCAACTTCCGCATCAGTAATCGACTTCTTG
1300 F	GTTGATACATATGCCCGTCG
1300 R	CTCGCCCTTGCTCACCAT
pYES2-MeGLYI-13 F	CGCCTTGGTACCATGGCTCAGC
pYES2-MeGLYI-13 R	CGCGCAGAATTCCTAAACTTCCGCATC
pYES2 F	GCATTAACCACTTTAACTAATAC
pYES2 R	TCGGTTAGAGCGGATGTG
QMeGLYI-13 F	TCTGCTTGGAAACTGAGGAC
QMeGLYI-13 R	CTGAGGACATTGAAACTGCT
QActin F	CGTTTGTGGGAATGGAAGCT
QActin R	TTGCTCATACGGTCAGCGATA
